# Supplementary material for: Predicting the efficacy of COVID-19 convalescent plasma donor units with the Lumit Dx anti-receptor binding domain assay
Source: PLoS One. 2021 Jul 26;16(7):e0253551. doi: 10.1371/journal.pone.0253551 (PMC8312954; doi:10.1371/journal.pone.0253551)
Supplement: S1 Data — (XLSX) [file pone.0253551.s001.xlsx]

## Sheet: Sheet1
	IC50	Promega RBD assay	AUC IgG	AUC IgA	AUC IgG_normalized	Ortho S/CO	AUC IgM
Serum 11	360	57.82	71159	23587	8688.52	622	22987
Serum 12	66.3	6.55	32041	23506	3912.21	247	22361
Serum 13	15.3	0.9	27135	23622	3313.19	38.9	21930
Serum 14	20.8	0.9	24058	21608	2937.48	32.7	21949
Serum 15	22.1	1.59	27437	21951	3350.06	175	22440
Serum 16	66.9	2.56	36334	25251	4436.39	134	22554
Serum 17	275.9	14.19	58222	24563	7108.91	416	21841
Serum 18	96.9	9.95	26895	28698	3283.88	511	22812
Serum 19	318.3	50.27	63709	26839	7778.88	247	21704
Serum 20	135.3	10.41	96707	25453	11807.9	312	24243
Serum 21	112.5	9.39	41034	21285	2839.72	374	21752
Serum 22	412.6	22.32	55276	23045	3825.33	379	25937
Serum 23	12.3	1.35	34089	21086	2359.1	25.6	21677
Serum 24	43.9	4.26	28602	21604	1979.38	169	22283
Serum 25	64.5	6.25	33700	21202	2332.18	308	21615
Serum 26	101.3	17.02	47778	30796	3306.44	114	21977
Serum 27	45	2.59	36348	20651	2515.43	124	22115
Serum 28	58	5.82	26815	21582	2494.42	182	26084
Serum 29	49.4	5.73	33231	22987	3091.26	311	26694
Serum 30	111.5	8.57	92545	33149	8608.84	372	26950
Serum 31	126.3	14.92	61123	28010	5685.86	28.2	25541
Serum 32	212.8	13.52	37921	21643	3527.53	549	25408
Serum 33	58.8	4.09	27230	21350	2533.02	261	27829
Serum 34	344	14.47	49065	22502	4564.19	295	27496
Serum 35	57.8	5.56	33662	25627	3131.35	464	24449
Serum 36	39.8	2.57	26769	21732	2490.14	463	24731
Serum 37	34.9	4.27	23867	23035	2220.19	258	24333
Serum 38	61.8	3.19	26626	21413	2231.85	292	23054
Serum 39	20.3	2.23	23663	20889	1983.49	50.1	22608
Serum 40	43.7	3.27	25875	21190	2168.9	203	21474
Serum 41	61.4	1.64	34283	21284	2873.68	904	21173
Serum 42	55	4.77	26349	21196	2208.63	443	20704
Serum 43	90.2	2.66	25429	23050	2131.52	106	22087
Serum 44	57.4	2.05	25287	21003	2119.61	99.7	20551
Serum 45	13.1	0.77	25016	24280	2096.9	38.8	20481
Serum 46	17.9	2.77	27863	21165	2335.54	183	21030
Serum 47	10.4	0.91	24840	22031	2082.15	36.4	22941
Serum 48	196.6	11.67	34344	21846	3028.57	533	23306
Serum 49	46.2	5.29	31767	22275	2801.32	460	22712
Serum 50	105.9	7.08	33342	21815	2940.21	753	27675
Serum 51	14.9	1.05	23120	21415	2038.8	156	42625
Serum 52	158.6	12.51	39143	26460	3451.76	278	38291
Serum 53	17.2	0.55	24674	22808	2175.84	49.4	29321
Serum 54	8	0.4	34784	25361	2407.2	13.3	21593
Serum 55	35.9	6.35	27061	24867	2386.33	315	20937
Serum 56	168.6	19.94	43064	26573	3797.53	385	21822
Serum 57	30.5	1.87	27120	22980	2391.53	152	21484
Serum 58	362.6	16.73	56214	22699	4957.14	601	26063
Serum 59	282.6	22.86	52608	22557	4185.2	442	21448
Serum 60	120.3	13.99	30651	21804	2438.42	226	21626
Serum 61	21.85	1.9	30842	21739	3528.03	108	21170
Serum 62	180.9	13.7	120693	23512	13806.1	351	22499
Serum 63	559.5	9.5	49141	21250	5621.25	316	21532
Serum 64	193.7	11.1	87011	21721	9953.21	371	20898
Serum 65	477.8	22	51594	21735	5901.85	169	21896
Serum 66	183.8	4.8	41901	21204	4793.07	56.8	21950
Pos 1	83.7	12.8	33374	22159	2655.05	243	22094
Pos 2	581.4	109.4	99327	24964	7901.91	265	22617
Pos 3	8	0.6	22121	21211	1530.87	0.02	21515
Pos 5	393.8	18.1	53614	22285	4265.23	256	22742
Pos 6	416.1	47.3	40031	22640	3184.65	21.5	22723
Pos 7	56.2	6.8	28453	21416	2263.56	179	22558
Pos 8	13.1	3.7	22886	23008	1820.68	158	23545
Pos 17	41.4	9	26207	22459	2165.87	350	21742
Pos 18	35.6	2	22319	20560	1844.55	99.7	21196
Pos 22	8	0.4	25917	23422	1793.56	0.02	21559
S6464	42.0657	2.7	28539	21043	3009.81	3.3	22603
S4993	8	0.4	20927	20669	2207.02	3.6	23131
S7119	72.0715	4.1	28481	21729	3003.69	24.8	24546
S6857	66.4641	2.2	22624	21261	2385.99	29.7	22278
S4962	114.707	6.5	28686	21392	3025.31	264	22567
S8735	426.916	35.8	66906	26317	6476.86	440	23430
S4283	145.744	14.5	33781	23897	3270.18	203	21770
S8074	382.84	1.8	33459	22392	3239.01	158	22624
S0746	17.7044	1.2	24587	22132	2380.15	65.6	22046
S0754	69.1627	4.3	34483	23139	3338.14	391	22261
S8091	60.2819	0.6	31869	22582	3085.09	60.6	21904
S0704	169.104	3	30257	22533	2929.04	415	25635
S9771	112.95	1.9	33729	22506	3265.15	54.2	22752
S0574	31.5899	0.6	25887	22198	2506	48.1	22516
S8669	62.335	5.4	29210	21084	3080.57	139	22196
S5349	22.0242	1.1	32044	21212	3379.46	7.4	23301
S0066	495.356	9.1	51842	22546	5467.41	67.7	22714
S4219	473.488	4.2	34730	21467	3662.73	121	22619
S8836	152.271	3.8	33342	22405	3516.35	240	23718
S0592	26.7395	1.1	25476	22919	2686.77	68.3	23132
S7497	149.538	6.1	56101	23322	5916.58	213	23413
S0581	41.2224	1.7	23891	21901	2519.62	161	24935
S7487	77.2104	3.3	37000	21841	3902.13	302	22404
S0522	21.7544	0.4	23238	21442	2450.75	42.8	22933
pos32	22.3	1.1	26532	21651	3035	32.8	21134
pos33	27.8	1.6	30016	21344	3433.54	41.1	21125
pos34	398.4	27.4	57770	22779	6608.33	439	23414
pos36	70.5	17.2	28876	20921	3303.13	240	21178
pos35	149.6	5.3	59379	21431	5693.1	354	21448
pos37	57.3	3.8	37778	21474	3622.05	273	21302
pos38	56	2.4	30208	21351	2896.26	34.6	21603
pos39	21	1.3	35341	21708	3388.4	17.9	21235
pos40	156.8	5.7	42741	21213	4097.89	39.9	21359
pos41	22.2	1.2	37847	21978	3628.67	22.3	21247
pos42	41.3	1.7	33488	21170	3210.74	60.7	21798
pos43	73.1	4	37178	22122	3564.53	56.6	21555
pos44	71.9	3.7	38971	21345	3736.43	59.5	21558
pos45	0.2	0.4	32277	22129	3094.63	1.23	21901
pos46	30.8	1	40595	24191	4203.69	8.9	23624
pos47	192.4	19.7	51115	24406	5293.05	402	23521
pos48	58.8	1.5	30580	22708	3166.61	15.1	23329
pos49	84.7	4.2	31963	23309	3309.83	164	26843
pos50	0.2	0.6	32341	24414	3348.97	3.56	24904
pos51	128	13.2	46687	24452	4834.52	395	23199
pos52	325.9	33.4	61530	26235	6371.54	296	24628
57184.1.1	0.2	0.443096
57449.1.1	670.553	0.92261
57501.1.1	1573.9	2.03338
57511.1	4183.64	8.33384
57572.1.1	3461.81	33.5812
57571.1.1	4280.14	111.044
57345.1	4289.3	82.1517
57215.3	5740.55	74.8528
58748.1.1	0.2	0.485584
58783.1.1	0.2	0.382398
58835.1.1	0.2	0.688923
57190.3	522.025	97.4416
57192.3	296.962	74.4674
57204.4	211.614	41.431
57475.1.1	281.822	107.926
58737.1.1	26.7	1.62064
58762.1.1	162.71	6.62519
58801.1.1	316.824	11.5357
58837.1.1	633.68	35.7693
58918.1.1	1128.33	47.0713
59132.2.1	47.0562	1.14719
59137.2.1	802.701	9.69954
59266.2.1	2430.41	35.6115
59269.2	3401.56	58.9818
57697.1	0.2	0.449165
57699.1.1	0.2	0.603945
57386.2.1	0.2	0.567527
57388.4	0.2	0.591806
57448.1.1	0.2	0.649469
57465.2.1	0.2	0.634294
57467.2	13.3688	0.880121
57472.1.1	14.3825	0.701062
57542.1.1	108.397	1.07739
57544.1.1	140.38	1.46282
57399.1.1	110.996	2.69803
57850.2.1	64.1231	2.84674
57852.2	66.4881	3.59029
57512.2	4384.46	12.6829
57573.1.1	2235.91	23.352
57331.1	169.115	65.1973
57213.2	144.092	50.393
57478.4.2	355.04	103.373
57607.1.1	95.8528	2.49165
57237.3	0.2	0.424886
57379.1	114.9	1.52959
57382.1	524.1	6
57312.2.2	297.6	32.4977
57432.3.1	276.3	22.9909
58834.1.2	1709.3	26.8117
58924.2	3380.8	268.806
59039.2	4991.6	407.354
59395.1.2	3658.5	356.336
58656.2.2	0.2	1.32138
58709.1.2	13	0.597907
58749.1.2	0.2	0.340807
57878.1.2	10.3	0.346786
58076.1.1	12.1	0.316891
58113.3.2	79.2	1.64126
58181.1.3	397.8	4.84604
58456.1.2	934.2	16.7324
59313.2	19.4	0.64275
59398.5	0.2	1.79671
59465.4	0.2	1.94918
59582.1	11.3	3.46786
59926.1	133.2	10.4215
59927.1	75.6	4.56203
59645.3	54.5	5.94918
57489.1.1	43.5	1.3423
57681.2	530.4	12.571
57683.4	1557.8	25.4963
57857.1	1779.6	21.0643
57453.1	0.2	0.445441
57457.1.1	0.2	1.63827
57560.2	0.2	2.05381
57567.2	17.4	1.62631
57592.4	353.9	85.0164
62276.2	0.2	0.807175
62270.1	0.2	0.663677
61892.1	2272.56	187.411
61878.1	18.3251	1.40807
61794.1	165.257	3.97907
62660.1	1691.6	15.3303
62668.1	0.2	0.352765
62387.2	480.517	14.5232
62396.3	64.375	3.04933
62059.3	1911.8	165.224
61989.1	149.082	2.07773
61987.1	1845.68	18.3438
62663.1	1659.88	21.3857
62786.3	88.32	4.20329
63513.3	73.6	3.76981
63479.2	12	0.45142
63363.2	176.4	28.3124
63409.1	306.5	25.4126
63571.1.1	36	0.409567
63408.3	0.2	0.248132
